# Supplementary material for: Effectiveness of interactive teaching intervention on medical students’ knowledge and attitudes toward stem cells, their therapeutic uses, and potential research applications
Source: PeerJ. 2022 Jan 21;10:e12824. doi: 10.7717/peerj.12824 (PMC8785657; doi:10.7717/peerj.12824)
Supplement: Supplemental Information 2 [file peerj-10-12824-s002.xlsx]

## Sheet: Final Submitted data
Participant_Number	Age	Gender	Nationality	StudyLevel	University	Books	MJournals	Workshops	Lectures	MConferences	PanelDiscuss	Media	OtherSources	PreSCBKq1	PreSCBKs1	PreSCBKq2	PreSCBKs2	PreSCBKq3	PreSCBKs3	PreSCBKq4	PreSCBKs4	PreSCBKq5	PreSCBKs5	PreSCBKq6	PreSCBKs6	PreSCBKq7	PreSCBKs7	PreSCBKq8	PreSCBKs8	PreSCBKq9	PreSCBKs9	PreSCBKq10	PreSCBKs10	PreSCBKq11	PreSCBKs11	PreSCBKq12	PreSCBKs12	PreSCBKq13	PreSCBKs13	TotalSCBK	PreSCPAq14	PreSCPAs14	PreSCPAq15	PreSCPAs15	PreSCPAq16	PreSCPAs16	PreSCPAq17	PreSCPAs17	TotalSCPA
1	24	1	3	1	1	2	2	2	1	2	2	1	2	2	3	2	3	3	2	1	4	2	3	4	1	3	2	2	1	2	1	3	2	3	2	3	2	2	1	27	1	4	1	4	2	3	1	4	15
2	26	1	1	1	1	2	2	2	1	2	2	1	2	3	2	2	3	2	3	4	1	3	2	5	0	3	2	2	1	5	4	2	3	3	2	3	2	3	2	27	1	4	2	3	2	3	1	4	14
3	23	1	5	1	1	2	2	2	1	2	2	1	2	5	0	3	2	2	3	1	4	1	4	1	4	1	4	3	2	5	4	3	2	3	2	1	0	2	1	32	3	2	2	3	2	3	1	4	12
4	24	1	5	1	1	1	2	2	1	2	2	2	2	3	2	3	2	4	1	4	1	1	4	2	3	3	2	1	0	4	3	2	3	4	1	4	3	2	1	26	2	3	4	1	4	1	1	4	9
5	24	1	3	1	1	2	2	2	2	2	2	2	1	3	2	3	2	2	3	1	4	1	4	2	3	1	4	2	1	5	4	3	2	3	2	2	1	2	1	33	1	4	1	4	1	4	2	3	15
6	24	1	5	1	1	2	2	2	1	1	2	2	2	3	2	2	3	2	3	2	3	2	3	3	2	1	4	1	0	5	4	1	4	3	2	1	0	3	2	32	1	4	1	4	2	3	1	4	15
7	26	1	5	1	1	1	2	1	1	2	2	1	2	3	2	3	2	3	2	3	2	3	2	3	2	3	2	3	2	3	2	3	2	3	2	3	2	3	2	26	3	2	3	2	3	2	3	2	8
8	26	1	1	1	1	2	2	2	1	2	2	1	2	3	2	3	2	3	2	2	3	2	3	3	2	3	2	3	2	4	3	2	3	3	2	2	1	3	2	29	2	3	2	3	3	2	3	2	11
9	23	2	4	1	1	1	2	2	2	2	2	1	2	2	3	2	3	1	4	1	4	2	3	4	1	3	2	3	2	1	0	1	4	3	2	4	3	3	2	33	2	3	2	3	2	3	3	2	11
10	23	1	2	1	1	1	2	2	2	2	2	2	2	4	1	3	2	4	1	3	2	4	1	4	1	3	2	3	2	3	2	5	0	5	0	1	0	2	1	16	2	3	1	4	3	2	1	4	13
11	23	1	2	1	1	2	2	2	1	1	2	2	2	3	2	2	3	4	1	1	4	2	3	3	2	2	3	3	2	1	0	1	4	2	3	1	0	3	2	29	3	2	2	3	1	4	4	1	10
12	26	1	1	1	1	1	2	2	1	2	2	2	2	3	2	3	2	2	3	2	3	2	3	3	2	3	2	2	1	4	3	3	2	2	3	3	2	3	2	33	2	3	3	2	4	1	3	2	8
13	27	1	5	1	1	1	2	2	1	1	2	2	2	2	3	3	2	2	3	1	4	2	3	2	3	3	2	1	0	3	1	2	3	3	2	2	1	3	2	27	2	3	3	2	3	2	3	2	9
14	23	1	1	1	1	1	1	2	2	2	2	1	2	3	2	3	2	2	3	2	3	1	4	3	2	2	3	1	0	2	1	3	2	3	2	2	1	3	2	27	1	4	2	3	2	3	1	4	14
15	24	1	2	1	1	1	2	2	2	2	2	1	2	3	2	3	2	3	2	5	0	4	1	5	0	5	0	5	4	5	4	2	3	3	2	1	0	3	2	24	1	4	1	4	1	4	1	4	16
16	25	1	4	1	1	2	1	2	2	2	2	1	2	3	2	2	3	1	4	1	4	1	4	3	2	2	3	1	0	3	2	1	4	1	4	3	2	2	1	33	1	4	1	4	3	2	1	4	14
17	23	1	5	1	1	1	2	2	1	2	2	1	2	2	3	4	1	2	3	3	2	1	4	1	4	3	2	1	0	1	0	1	4	5	0	1	0	1	0	23	1	4	2	3	3	2	1	4	13
18	23	1	1	1	1	2	2	2	2	1	2	2	2	5	0	2	3	2	3	2	3	3	2	1	4	4	1	3	2	1	0	3	2	3	2	3	2	3	2	26	2	3	3	2	4	1	4	1	7
19	24	2	4	1	1	2	1	2	2	1	2	2	1	4	1	2	3	2	3	2	3	3	2	4	1	2	3	4	3	4	3	2	3	4	1	2	1	3	2	32	2	3	3	2	3	2	3	2	9
20	26	2	6	1	1	1	2	2	1	2	2	2	2	3	2	3	2	3	2	2	3	2	3	2	3	2	3	3	2	3	2	2	3	3	2	2	1	2	1	32	2	3	2	3	2	3	1	4	13
21	25	2	3	1	1	1	2	2	1	2	2	1	2	1	4	3	2	3	2	1	4	3	2	4	1	3	2	3	2	2	1	2	3	3	2	2	1	3	2	28	3	2	2	3	3	2	3	2	9
22	24	1	5	1	1	2	2	2	1	2	2	2	2	2	3	1	4	2	3	2	3	1	4	1	4	1	4	1	0	5	4	1	4	2	3	1	0	2	1	37	1	4	1	4	2	3	1	4	15
23	23	1	1	1	1	2	2	2	1	2	2	1	2	2	3	3	2	3	2	1	4	1	4	2	3	2	3	2	1	3	2	2	3	3	2	2	1	3	2	32	2	3	2	3	2	3	3	2	11
24	24	1	1	1	1	1	2	2	2	2	2	2	2	4	1	3	2	2	3	2	3	1	4	4	1	3	2	2	1	3	2	2	3	2	3	4	3	3	2	32	3	2	4	1	4	1	1	4	8
25	26	1	1	1	1	2	2	2	1	2	2	1	2	2	3	3	2	3	2	3	2	3	2	2	3	2	3	3	2	3	2	3	2	3	2	3	2	2	1	28	2	3	3	2	3	2	2	3	10
26	23	1	5	1	1	1	1	1	1	1	2	1	2	3	2	2	3	4	1	1	4	3	2	4	1	3	2	3	2	4	3	1	4	3	2	2	1	2	1	30	2	3	1	4	1	4	2	3	14
27	23	1	5	1	1	1	2	2	1	2	2	1	2	1	4	3	2	3	2	3	2	2	3	2	3	2	3	4	3	4	3	3	2	3	2	2	1	2	1	31	1	4	1	4	3	2	2	3	13
28	24	1	1	1	1	1	2	2	2	2	2	1	2	3	2	2	3	2	3	3	2	2	3	4	1	3	2	2	1	4	3	2	3	3	2	2	1	2	1	30	2	3	2	3	2	3	2	3	12
29	26	1	1	1	1	2	2	2	1	2	2	2	2	4	1	2	3	3	2	2	3	4	1	2	3	2	3	2	1	5	4	2	3	2	3	2	1	3	2	30	2	3	2	3	3	2	3	2	10
30	26	1	1	1	1	2	2	2	1	2	2	2	2	4	1	4	1	3	2	4	1	2	3	2	3	3	2	2	1	4	3	2	3	3	2	3	2	3	2	26	2	3	2	3	2	3	2	3	12
31	25	1	1	1	1	2	2	2	1	2	2	2	2	2	3	2	3	2	3	3	2	4	1	3	2	3	2	3	2	3	2	2	3	3	2	2	1	3	2	27	2	3	3	2	3	2	3	2	9
32	23	1	5	1	1	1	2	2	2	2	2	2	2	4	1	3	2	1	4	3	2	1	4	2	3	3	2	1	0	2	1	2	3	1	4	3	2	1	0	28	1	4	3	2	2	3	4	1	10
33	23	1	5	1	1	2	2	2	2	2	2	1	2	3	2	2	3	4	1	2	3	3	2	1	4	2	3	3	2	2	1	3	2	3	2	2	1	2	1	27	2	3	2	3	3	2	4	1	9
34	23	1	5	1	1	1	2	2	1	2	2	1	2	4	1	3	2	2	3	4	1	2	3	3	2	3	2	3	2	3	2	2	3	3	2	3	2	3	2	27	3	2	4	1	1	4	1	4	11
35	23	2	3	1	1	2	2	2	1	2	2	1	2	4	1	3	2	3	2	4	1	3	2	4	1	3	2	3	2	4	3	2	3	3	2	3	2	3	2	27	3	2	4	1	5	0	3	2	5
36	25	2	6	1	1	1	1	1	2	2	2	2	2	4	1	3	2	2	3	2	3	2	3	2	3	3	2	4	3	3	2	3	2	3	2	4	3	4	3	32	2	3	3	2	3	2	2	3	10
37	23	2	4	1	1	2	2	2	1	2	2	2	2	4	1	4	1	4	1	2	3	4	1	3	2	1	4	5	4	4	3	3	2	4	1	2	1	2	1	25	1	4	4	1	1	4	2	3	12
38	23	2	1	1	1	2	2	2	2	2	2	1	2	3	2	2	3	2	3	2	3	2	3	3	2	2	3	2	1	2	1	2	3	2	3	2	1	2	1	29	2	3	2	3	3	2	1	4	12
39	23	2	1	1	1	1	1	1	2	2	2	2	2	2	3	3	2	3	2	2	3	2	3	4	1	2	3	1	0	4	3	3	2	3	2	2	1	2	1	26	2	3	2	3	2	3	2	3	12
40	23	2	3	1	1	2	2	2	1	2	2	2	2	3	2	4	1	4	1	4	1	2	3	2	3	4	1	5	0	3	2	5	0	3	2	4	3	2	1	20	2	3	2	3	4	1	1	4	11
41	24	2	4	1	1	2	2	2	2	2	2	1	2	4	1	4	1	5	0	3	2	1	4	2	3	2	3	5	4	1	0	1	4	3	2	2	1	2	1	26	4	1	5	0	5	0	4	1	2
42	23	2	3	1	1	2	2	2	2	2	2	2	2	4	1	4	1	5	0	3	2	1	4	2	3	2	3	5	4	1	0	1	4	3	2	2	1	2	1	26	4	1	5	0	5	0	4	1	2
43	24	2	3	1	1	1	2	2	1	2	2	2	2	3	2	3	2	5	0	2	3	2	3	3	2	3	2	3	2	4	3	2	3	3	2	4	3	4	3	30	3	2	3	2	3	2	3	2	8
44	25	2	3	1	1	2	2	2	1	2	2	2	1	3	2	2	3	3	2	2	3	2	3	3	2	2	3	2	1	4	3	4	1	4	3	2	1	3	2	29	3	2	3	2	4	1	1	4	9
45	23	2	5	1	1	2	2	2	2	2	2	2	1	3	2	3	2	3	2	2	3	1	4	2	3	3	2	4	3	2	1	2	3	2	1	3	2	2	1	26	1	4	4	1	4	1	1	4	10
46	23	2	4	1	1	2	2	2	2	2	2	2	1	3	2	4	1	4	1	2	3	3	2	4	1	2	3	3	2	4	3	2	3	3	2	1	0	3	2	27	1	4	3	2	4	1	1	4	11
47	23	1	6	1	1	2	2	2	2	2	2	1	2	4	1	3	2	3	2	2	3	1	4	2	3	3	2	2	1	3	2	2	3	3	2	2	1	3	2	28	3	2	3	2	4	1	3	2	7
48	23	1	6	1	1	2	2	1	2	2	2	2	2	5	0	5	0	5	0	3	2	3	2	3	2	3	2	3	2	3	2	3	2	3	2	3	2	3	2	20	1	4	1	4	3	2	3	2	12
[truncated: 143 more columns]

## Sheet: Coding
Variable	Label	Code
Participant_Number	Participant research identified number	None
Age	Age of study participants	None
Gender	Gender of study participants	1= Male, 2=Female
Nationality	Nationality of study participants	1= Jordanian, 2= Palestinian, 3= Yemeni, 4= Iraqi, 5= Syrian, 6= Others
StudyLevel	Study Level	1= 6th level
University	Setting	1= Yemen University of Science and Technology
Books	Books (Sources of knowledge)	1= Yes, 2= No
MJournals	Medical journals (Sources of knowledge)	1= Yes, 2= No
Workshops	Workshops (Sources of knowledge)	1= Yes, 2= No
Lectures	Lectures (UG/CME) (Sources of knowledge)	1= Yes, 2= No
MConferences	Medical conferences (Sources of knowledge)	1= Yes, 2= No
PanelDiscuss	Panel discussions (Sources of knowledge)	1= Yes, 2= No
Media	Media (newspapers/TV) (Sources of knowledge)	1= Yes, 2= No
OtherSources	Other sources of Knowledge	1= Yes, 2= No
PreSCBKq1	Pre Q1 I am familiar with different types of stem cells such as adult and embryonic stem cells.	1= Strongly Agree, 2= Agree, 3= Neutral, 4= Disagree, 5= Strongly Disagree
PreSCBKs1	Pre S1 I am familiar with different types of stem cells such as adult and embryonic stem cells.	None
PreSCBKq2	Pre Q2 I am familiar with sources of stem cells.	1= Strongly Agree, 2= Agree, 3= Neutral, 4= Disagree, 5= Strongly Disagree
PreSCBKs2	Pre S2 I am familiar with sources of stem cells.	None
PreSCBKq3	Pre Q3 I am familiar with therapeutic uses of stem cells.	1= Strongly Agree, 2= Agree, 3= Neutral, 4= Disagree, 5= Strongly Disagree
PreSCBKs3	Pre S3 I am familiar with therapeutic uses of stem cells.	None
PreSCBKq4	Pre Q4 I am familiar with the three germ layers (i.e. endoderm, mesoderm and ectoderm), and organs and tissues generated from each layer.	1= Strongly Agree, 2= Agree, 3= Neutral, 4= Disagree, 5= Strongly Disagree
PreSCBKs4	Pre S4 I am familiar with the three germ layers (i.e. endoderm, mesoderm and ectoderm), and organs and tissues generated from each layer.	None
PreSCBKq5	Pre Q5 Cell differentiation is the process by which stem cells become more specialized cell types.	1= Strongly Agree, 2= Agree, 3= Neutral, 4= Disagree, 5= Strongly Disagree
PreSCBKs5	Pre S5 Cell differentiation is the process by which stem cells become more specialized cell types.	None
PreSCBKq6	Pre Q6 As a stem cell differentiates it gradually loosing potency and it becomes unipotent.	1= Strongly Agree, 2= Agree, 3= Neutral, 4= Disagree, 5= Strongly Disagree
PreSCBKs6	Pre S6 As a stem cell differentiates it gradually loosing potency and it becomes unipotent.	None
PreSCBKq7	Pre Q7 Self-renewing is the ability of a stem cell to produce more stem cells with identical characteristics as the “parent” cell.	1= Strongly Agree, 2= Agree, 3= Neutral, 4= Disagree, 5= Strongly Disagree
PreSCBKs7	Pre S7 Self-renewing is the ability of a stem cell to produce more stem cells with identical characteristics as the “parent” cell.	None
PreSCBKq8	Pre Q8 Adult stem cells are pluripotent cells that have the potential to make all cell types of the body.	1= Strongly Agree, 2= Agree, 3= Neutral, 4= Disagree, 5= Strongly Disagree
PreSCBKs8	Pre S8 Adult stem cells are pluripotent cells that have the potential to make all cell types of the body.	None
PreSCBKq9	Pre Q9 Bone marrow is the only source for adult stem cells.	1= Strongly Agree, 2= Agree, 3= Neutral, 4= Disagree, 5= Strongly Disagree
PreSCBKs9	Pre S9 Bone marrow is the only source for adult stem cells.	None
PreSCBKq10	Pre Q10 Stem cells can differentiate into many cell types within a germ layer.	1= Strongly Agree, 2= Agree, 3= Neutral, 4= Disagree, 5= Strongly Disagree
PreSCBKs10	Pre S10 Stem cells can differentiate into many cell types within a germ layer.	None
PreSCBKq11	Pre Q11 Embryonic stem cells are derived from leftover blastocysts after in vitro fertilization.	1= Strongly Agree, 2= Agree, 3= Neutral, 4= Disagree, 5= Strongly Disagree
PreSCBKs11	Pre S11 Embryonic stem cells are derived from leftover blastocysts after in vitro fertilization.	None
PreSCBKq12	Pre Q12 Embryonic stem cells are derived from umbilical cord after child birth.	1= Strongly Agree, 2= Agree, 3= Neutral, 4= Disagree, 5= Strongly Disagree
PreSCBKs12	Pre S12 Embryonic stem cells are derived from umbilical cord after child birth.	None
PreSCBKq13	Pre Q13 Embryonic stem cells are derived from trophoblast of blastocysts.	1= Strongly Agree, 2= Agree, 3= Neutral, 4= Disagree, 5= Strongly Disagree
PreSCBKs13	Pre S13 Embryonic stem cells are derived from trophoblast of blastocysts.	None
TotalSCBK	Total score of stem cell basic knowledge	None
PreSCPAq14	Pre Q14 Stem cells can be used to study early human development.	1= Strongly Agree, 2= Agree, 3= Neutral, 4= Disagree, 5= Strongly Disagree
PreSCPAs14	Pre S14 Stem cells can be used to study early human development.	None
PreSCPAq15	Pre Q15 Stem cells can be used to understand pathophysiology and analyze disease mechanisms by modeling disease in a culture dish outside the human body.	1= Strongly Agree, 2= Agree, 3= Neutral, 4= Disagree, 5= Strongly Disagree
PreSCPAs15	Pre S15 Stem cells can be used to understand pathophysiology and analyze disease mechanisms by modeling disease in a culture dish outside the human body.	None
PreSCPAq16	Pre Q16 Stem cells can be used to test and screen new drug candidates and toxins to figure out their potential side effects.	1= Strongly Agree, 2= Agree, 3= Neutral, 4= Disagree, 5= Strongly Disagree
PreSCPAs16	Pre S16 Stem cells can be used to test and screen new drug candidates and toxins to figure out their potential side effects.	None
PreSCPAq17	Pre Q17 Stem cells can be used to replace or restore tissues that have been damaged by disease or injury, such as diabetes, heart attacks, Parkinson disease, skin burns, or spinal cord injury.	1= Strongly Agree, 2= Agree, 3= Neutral, 4= Disagree, 5= Strongly Disagree
PreSCPAs17	Pre S17 Stem cells can be used to replace or restore tissues that have been damaged by disease or injury, such as diabetes, heart attacks, Parkinson disease, skin burns, or spinal cord injury.	None
TotalSCPA	Total score of stem cell potential applications	None
PreSCTUq18	Pre Q18 There is a wide range of conditions or diseases for which stem cell therapies have been proven to be safe and effective such as osteoarthritis and multiple sclerosis.	1= Strongly Agree, 2= Agree, 3= Neutral, 4= Disagree, 5= Strongly Disagree
PreSCTUs18	Pre S18 There is a wide range of conditions or diseases for which stem cell therapies have been proven to be safe and effective such as osteoarthritis and multiple sclerosis.	None
PreSCTUq19	Pre Q19 There is nothing to lose from trying an unproven stem cell therapies since they can provide hope for hopeful patients.	1= Strongly Agree, 2= Agree, 3= Neutral, 4= Disagree, 5= Strongly Disagree
PreSCTUs19	Pre S19 There is nothing to lose from trying an unproven stem cell therapies since they can provide hope for hopeful patients.	None
PreSCTUq20	Pre Q20 Bone marrow derived stem cells can spontaneously regenerate into different cell types such as hepatocytes and neural cells without manipulation in the lab.	1= Strongly Agree, 2= Agree, 3= Neutral, 4= Disagree, 5= Strongly Disagree
PreSCTUs20	Pre S20 Bone marrow derived stem cells can spontaneously regenerate into different cell types such as hepatocytes and neural cells without manipulation in the lab.	None
PreSCTUq21	Pre Q21 If the balance is skewed between differentiation and self-renewing properties of stem cells, it may result in tumor formation.	1= Strongly Agree, 2= Agree, 3= Neutral, 4= Disagree, 5= Strongly Disagree
PreSCTUs21	Pre S21 If the balance is skewed between differentiation and self-renewing properties of stem cells, it may result in tumor formation.	None
TotalSCTU	Total score of stem cell therapeutic uses	None
PreSCRq22	Pre Q22 I would be comfortable giving an explanation of induced pluripotent stem cells (iPSCs).	1= Strongly Agree, 2= Agree, 3= Neutral, 4= Disagree, 5= Strongly Disagree
PreSCRs22	Pre S22 I would be comfortable giving an explanation of induced pluripotent stem cells (iPSCs).	None
PreSCRq23	Pre Q23 I would be comfortable giving an explanation of transcription factors.	1= Strongly Agree, 2= Agree, 3= Neutral, 4= Disagree, 5= Strongly Disagree
PreSCRs23	Pre S23 I would be comfortable giving an explanation of transcription factors.	None
PreSCRq24	Pre Q24 Adult cells can be “reprogrammed” genetically to assume stem cell-like state.	1= Strongly Agree, 2= Agree, 3= Neutral, 4= Disagree, 5= Strongly Disagree
PreSCRs24	Pre S24 Adult cells can be “reprogrammed” genetically to assume stem cell-like state.	None
PreSCRq25	Pre Q25 I would be comfortable having a discussion about somatic cell nuclear transfer (SCNT).	1= Strongly Agree, 2= Agree, 3= Neutral, 4= Disagree, 5= Strongly Disagree
PreSCRs25	Pre S25 I would be comfortable having a discussion about somatic cell nuclear transfer (SCNT).	None
PreSCRq26	Pre Q26 I would be comfortable giving an explanation of differences between therapeutic cloning and reproductive cloning.	1= Strongly Agree, 2= Agree, 3= Neutral, 4= Disagree, 5= Strongly Disagree
PreSCRs26	Pre S26 I would be comfortable giving an explanation of differences between therapeutic cloning and reproductive cloning.	None
PreSCRq27	Pre Q27 I would be comfortable having a discussion about mitochondrial replacement therapy.	1= Strongly Agree, 2= Agree, 3= Neutral, 4= Disagree, 5= Strongly Disagree
PreSCRs27	Pre S27 I would be comfortable having a discussion about mitochondrial replacement therapy.	None
TotalSCR	Total score of stem cell research	None
TotalKnow	Total score of knowledge	None
PreAttitq1	Pre Q1 I am interested in expanding my knowledge about stem cells.	1= Strongly Agree, 2= Agree, 3= Neutral, 4= Disagree, 5= Strongly Disagree
PreAttits1	Pre S1 I am interested in expanding my knowledge about stem cells.	None
PreAttitq2	Pre Q2 Stem cell education should be integrated in undergraduate curricula.	1= Strongly Agree, 2= Agree, 3= Neutral, 4= Disagree, 5= Strongly Disagree
PreAttits2	Pre S2 Stem cell education should be integrated in undergraduate curricula.	None
PreAttitq3	Pre Q3 I would consider a well-structured program or training focusing on stem cell science.	1= Strongly Agree, 2= Agree, 3= Neutral, 4= Disagree, 5= Strongly Disagree
PreAttits3	Pre S3 I would consider a well-structured program or training focusing on stem cell science.	None
PreAttitq4	Pre Q4 Stem cell therapies give rise to ethical controversies.	1= Strongly Agree, 2= Agree, 3= Neutral, 4= Disagree, 5= Strongly Disagree
PreAttits4	Pre S4 Stem cell therapies give rise to ethical controversies.	None
PreAttitq5	Pre Q5 Stem cell therapies give rise to religious controversies.	1= Strongly Agree, 2= Agree, 3= Neutral, 4= Disagree, 5= Strongly Disagree
PreAttits5	Pre S5 Stem cell therapies give rise to religious controversies.	None
PreAttitq6	Pre Q6 Government should spend money to support stem cell research.	1= Strongly Agree, 2= Agree, 3= Neutral, 4= Disagree, 5= Strongly Disagree
PreAttits6	Pre S6 Government should spend money to support stem cell research.	None
PreAttitq7	Pre Q7 Transitional process of taking stem cell therapy from the laboratory through clinical trials should be encouraged.	1= Strongly Agree, 2= Agree, 3= Neutral, 4= Disagree, 5= Strongly Disagree
PreAttits7	Pre S7 Transitional process of taking stem cell therapy from the laboratory through clinical trials should be encouraged.	None
PreAttitq8	Pre Q8 People should consider donation of bone marrow for a public bank.	1= Strongly Agree, 2= Agree, 3= Neutral, 4= Disagree, 5= Strongly Disagree
PreAttits8	Pre S8 People should consider donation of bone marrow for a public bank.	None
PreAttitq9	Pre Q9 People should consider donation of umbilical cord blood of their babies for a public bank.	1= Strongly Agree, 2= Agree, 3= Neutral, 4= Disagree, 5= Strongly Disagree
PreAttits9	Pre S9 People should consider donation of umbilical cord blood of their babies for a public bank.	None
PreAttitq10	Pre Q10 I am willing to pay money for preserving the umbilical cord blood of my baby in a private bank for later use if a therapeutic need arises.	1= Strongly Agree, 2= Agree, 3= Neutral, 4= Disagree, 5= Strongly Disagree
PreAttits10	Pre S10 I am willing to pay money for preserving the umbilical cord blood of my baby in a private bank for later use if a therapeutic need arises.	None
PreTotalAttit	Pre Total score of attitude	None
Pre_TotalSCBK_N	Pre total score of Stem Cell Basic Knowledge	None
Pre_TotalSCPA_N	Pre total score of Stem Cell Potential Applications	None
Pre_TotalSCTU_N	Pre total score of Stem Cell Therapeutic Uses	None
Pre_TotalSCR_N	Pre total score of Stem Cell Research	None
Pre_TotalKnow_N	Pre total score of knowledge	None
PostKnowLevel	After the educational intervention program, how would you rate your knowledge regarding stem cells in general?	None
PostSCBKq1	Post Q1 I am familiar with different types of stem cells such as adult and embryonic stem cells.	1= Strongly Agree, 2= Agree, 3= Neutral, 4= Disagree, 5= Strongly Disagree
PostSCBKs1	Post S1 I am familiar with different types of stem cells such as adult and embryonic stem cells.	None
PostSCBKq2	Post Q2 I am familiar with sources of stem cells.	1= Strongly Agree, 2= Agree, 3= Neutral, 4= Disagree, 5= Strongly Disagree
PostSCBKs2	Post S2 I am familiar with sources of stem cells.	None
PostSCBKq3	Post Q3 I am familiar with therapeutic uses of stem cells.	1= Strongly Agree, 2= Agree, 3= Neutral, 4= Disagree, 5= Strongly Disagree
PostSCBKs3	Post S3 I am familiar with therapeutic uses of stem cells.	None
PostSCBKq4	Post Q4 I am familiar with the three germ layers (i.e. endoderm, mesoderm and ectoderm), and organs and tissues generated from each layer.	1= Strongly Agree, 2= Agree, 3= Neutral, 4= Disagree, 5= Strongly Disagree
PostSCBKs4	Post S4 I am familiar with the three germ layers (i.e. endoderm, mesoderm and ectoderm), and organs and tissues generated from each layer.	None
PostSCBKq5	Post Q5 Cell differentiation is the process by which stem cells become more specialized cell types.	1= Strongly Agree, 2= Agree, 3= Neutral, 4= Disagree, 5= Strongly Disagree
PostSCBKs5	Post S5 Cell differentiation is the process by which stem cells become more specialized cell types.	None
PostSCBKq6	Post Q6 As a stem cell differentiates it gradually loosing potency and it becomes unipotent.	1= Strongly Agree, 2= Agree, 3= Neutral, 4= Disagree, 5= Strongly Disagree
PostSCBKs6	Post S6 As a stem cell differentiates it gradually loosing potency and it becomes unipotent.	None
PostSCBKq7	Post Q7 Self-renewing is the ability of a stem cell to produce more stem cells with identical characteristics as the “parent” cell.	1= Strongly Agree, 2= Agree, 3= Neutral, 4= Disagree, 5= Strongly Disagree
PostSCBKs7	Post S7 Self-renewing is the ability of a stem cell to produce more stem cells with identical characteristics as the “parent” cell.	None
PostSCBKq8	Post Q8 Adult stem cells are pluripotent cells that have the potential to make all cell types of the body.	1= Strongly Agree, 2= Agree, 3= Neutral, 4= Disagree, 5= Strongly Disagree
PostSCBKs8	Post S8 Adult stem cells are pluripotent cells that have the potential to make all cell types of the body.	None
PostSCBKq9	Post Q9 Bone marrow is the only source for adult stem cells.	1= Strongly Agree, 2= Agree, 3= Neutral, 4= Disagree, 5= Strongly Disagree
PostSCBKs9	Post S9 Bone marrow is the only source for adult stem cells.	None
PostSCBKq10	Post Q10 Stem cells can differentiate into many cell types within a germ layer.	1= Strongly Agree, 2= Agree, 3= Neutral, 4= Disagree, 5= Strongly Disagree
PostSCBKs10	Post S10 Stem cells can differentiate into many cell types within a germ layer.	None
PostSCBKq11	Post Q11 Embryonic stem cells are derived from leftover blastocysts after in vitro fertilization.	1= Strongly Agree, 2= Agree, 3= Neutral, 4= Disagree, 5= Strongly Disagree
PostSCBKs11	Post S11 Embryonic stem cells are derived from leftover blastocysts after in vitro fertilization.	None
PostSCBKq12	Post Q12 Embryonic stem cells are derived from umbilical cord after child birth.	1= Strongly Agree, 2= Agree, 3= Neutral, 4= Disagree, 5= Strongly Disagree
PostSCBKs12	Post S12 Embryonic stem cells are derived from umbilical cord after child birth.	None
PostSCBKq13	Post Q13 Embryonic stem cells are derived from trophoblast of blastocysts.	1= Strongly Agree, 2= Agree, 3= Neutral, 4= Disagree, 5= Strongly Disagree
PostSCBKs13	Post S13 Embryonic stem cells are derived from trophoblast of blastocysts.	None
PostSCPAq14	Post Q14 Stem cells can be used to study early human development.	1= Strongly Agree, 2= Agree, 3= Neutral, 4= Disagree, 5= Strongly Disagree
PostSCPAs14	Post S14 Stem cells can be used to study early human development.	None
PostSCPAq15	Post Q15 Stem cells can be used to understand pathophysiology and analyze disease mechanisms by modeling disease in a culture dish outside the human body.	1= Strongly Agree, 2= Agree, 3= Neutral, 4= Disagree, 5= Strongly Disagree
PostSCPAs15	Post S15 Stem cells can be used to understand pathophysiology and analyze disease mechanisms by modeling disease in a culture dish outside the human body.	None
PostSCPAq16	Post Q16 Stem cells can be used to test and screen new drug candidates and toxins to figure out their potential side effects.	1= Strongly Agree, 2= Agree, 3= Neutral, 4= Disagree, 5= Strongly Disagree
PostSCPAs16	Post S16 Stem cells can be used to test and screen new drug candidates and toxins to figure out their potential side effects.	None
PostSCPAq17	Post Q17 Stem cells can be used to replace or restore tissues that have been damaged by disease or injury, such as diabetes, heart attacks, Parkinson disease, skin burns, or spinal cord injury.	1= Strongly Agree, 2= Agree, 3= Neutral, 4= Disagree, 5= Strongly Disagree
PostSCPAs17	Post S17 Stem cells can be used to replace or restore tissues that have been damaged by disease or injury, such as diabetes, heart attacks, Parkinson disease, skin burns, or spinal cord injury.	None
PostSCTUq18	Post Q18 There is a wide range of conditions or diseases for which stem cell therapies have been proven to be safe and effective such as osteoarthritis and multiple sclerosis.	1= Strongly Agree, 2= Agree, 3= Neutral, 4= Disagree, 5= Strongly Disagree
PostSCTUs18	Post S18 There is a wide range of conditions or diseases for which stem cell therapies have been proven to be safe and effective such as osteoarthritis and multiple sclerosis.	None
PostSCTUq19	Post Q19 There is nothing to lose from trying an unproven stem cell therapies since they can provide hope for hopeful patients.	1= Strongly Agree, 2= Agree, 3= Neutral, 4= Disagree, 5= Strongly Disagree
PostSCTUs19	Post S19 There is nothing to lose from trying an unproven stem cell therapies since they can provide hope for hopeful patients.	None
PostSCTUq20	Post Q20 Bone marrow derived stem cells will spontaneously regenerate into different cell types such as hepatocytes and neural cells without manipulation in the lab.	1= Strongly Agree, 2= Agree, 3= Neutral, 4= Disagree, 5= Strongly Disagree
PostSCTUs20	Post S20 Bone marrow derived stem cells will spontaneously regenerate into different cell types such as hepatocytes and neural cells without manipulation in the lab.	None
PostSCTUq21	Post Q21 If the balance is skewed between differentiation and self-renewing properties of stem cells, it may result in tumor formation.	1= Strongly Agree, 2= Agree, 3= Neutral, 4= Disagree, 5= Strongly Disagree
PostSCTUs21	Post S21 If the balance is skewed between differentiation and self-renewing properties of stem cells, it may result in tumor formation.	None
PostSCRq22	Post Q22 I would be comfortable giving an explanation of induced pluripotent stem cells (iPSCs).	1= Strongly Agree, 2= Agree, 3= Neutral, 4= Disagree, 5= Strongly Disagree
PostSCRs22	Post S22 I would be comfortable giving an explanation of induced pluripotent stem cells (iPSCs).	None
PostSCRq23	Post Q23 I would be comfortable giving an explanation of transcription factors.	1= Strongly Agree, 2= Agree, 3= Neutral, 4= Disagree, 5= Strongly Disagree
PostSCRs23	Post S23 I would be comfortable giving an explanation of transcription factors.	None
PostSCRq24	Post Q24 Adult cells can be “reprogrammed” genetically to assume stem cell-like state.	1= Strongly Agree, 2= Agree, 3= Neutral, 4= Disagree, 5= Strongly Disagree
PostSCRs24	Post S24 Adult cells can be “reprogrammed” genetically to assume stem cell-like state.	None
PostSCRq25	Post Q25 I would be comfortable having a discussion about somatic cell nuclear transfer (SCNT).	1= Strongly Agree, 2= Agree, 3= Neutral, 4= Disagree, 5= Strongly Disagree
PostSCRs25	Post S25 I would be comfortable having a discussion about somatic cell nuclear transfer (SCNT).	None
PostSCRq26	Post Q26 I would be comfortable giving an explanation of differences between therapeutic cloning and reproductive cloning.	1= Strongly Agree, 2= Agree, 3= Neutral, 4= Disagree, 5= Strongly Disagree
PostSCRs26	Post S26 I would be comfortable giving an explanation of differences between therapeutic cloning and reproductive cloning.	None
PostSCRq27	Post Q27 I would be comfortable having a discussion mitochondrial replacement therapy.	1= Strongly Agree, 2= Agree, 3= Neutral, 4= Disagree, 5= Strongly Disagree
PostSCRs27	Post S27 I would be comfortable having a discussion mitochondrial replacement therapy.	None
PostAttitq1	Post Q1 I am interested in expanding my knowledge about stem cells.	1= Strongly Agree, 2= Agree, 3= Neutral, 4= Disagree, 5= Strongly Disagree
PostAttits1	Post S1 I am interested in expanding my knowledge about stem cells.	None
PostAttitq2	Post Q2 Stem cell education should be integrated in undergraduate curricula.	1= Strongly Agree, 2= Agree, 3= Neutral, 4= Disagree, 5= Strongly Disagree
PostAttits2	Post S2 Stem cell education should be integrated in undergraduate curricula.	None
PostAttitq3	Post Q3 I would consider a well-structured program or training focusing on stem cell science.	1= Strongly Agree, 2= Agree, 3= Neutral, 4= Disagree, 5= Strongly Disagree
PostAttits3	Post S3 I would consider a well-structured program or training focusing on stem cell science.	None
PostAttitq4	Post Q4 Stem cell therapies give rise to ethical controversies.	1= Strongly Agree, 2= Agree, 3= Neutral, 4= Disagree, 5= Strongly Disagree
PostAttits4	Post S4 Stem cell therapies give rise to ethical controversies.	None
PostAttitq5	Post Q5 Stem cell therapies give rise to religious controversies.	1= Strongly Agree, 2= Agree, 3= Neutral, 4= Disagree, 5= Strongly Disagree
PostAttits5	Post S5 Stem cell therapies give rise to religious controversies.	None
PostAttitq6	Post Q6 Government should spend money to support stem cell research.	1= Strongly Agree, 2= Agree, 3= Neutral, 4= Disagree, 5= Strongly Disagree
PostAttits6	Post S6 Government should spend money to support stem cell research.	None
PostAttitq7	Post Q7 Transitional process of taking stem cell therapy from the laboratory through clinical trials should be encouraged.	1= Strongly Agree, 2= Agree, 3= Neutral, 4= Disagree, 5= Strongly Disagree
PostAttits7	Post S7 Transitional process of taking stem cell therapy from the laboratory through clinical trials should be encouraged.	None
PostAttitq8	Post Q8 People should consider donation of bone marrow for a public bank.	1= Strongly Agree, 2= Agree, 3= Neutral, 4= Disagree, 5= Strongly Disagree
PostAttits8	Post S8 People should consider donation of bone marrow for a public bank.	None
PostAttitq9	Post Q9 People should consider donation of umbilical cord blood of their babies for a public bank.	1= Strongly Agree, 2= Agree, 3= Neutral, 4= Disagree, 5= Strongly Disagree
PostAttits9	Post S9 People should consider donation of umbilical cord blood of their babies for a public bank.	None
PostAttitq10	Post Q10 I’m willing to pay money for preserving the umbilical cord blood of my baby in a private bank for later use if a therapeutic need arises.	1= Strongly Agree, 2= Agree, 3= Neutral, 4= Disagree, 5= Strongly Disagree
PostAttits10	Post S10 I’m willing to pay money for preserving the umbilical cord blood of my baby in a private bank for later use if a therapeutic need arises.	None
Post_TotalSCBK_N	Post total score of Stem Cell Basic Knowledge	None
Post_TotalSCPA_N	Post total score of Stem Cell Potential Applications	None
Post_TotalSCTU_N	Post total score of Stem Cell Therapeutic Uses	None
Post_SCR_N	Post total score of Stem Cell Research	None
Post_TotalKnow_N	Post total score of knowledge	None
Pre_TotalSCBK_N13		None
Pre_TotalSCPA_N4		None
Pre_TotalSCTU_N4		None
Pre_TotalSCR_N6		None
Pre_TotalKnow_N27		None
Post_TotalSCBK_N13		None
Post_TotalSCPA_N4		None
Post_TotalSCTU_N4		None
Post_TotalSCR_N6		None
Post_TotalKnow_N27		None
Pre_TotalAttit_N		None
Post_TotalAttit_N		None
Pre_TotalAttit_N10		None
Post_TotalAttit_N10		None
